# Supplementary material for: A single gene mutation underpins metabolic adaptation and acquisition of filamentous competence in the emerging fungal pathogen Candida auris
Source: PLoS Pathog. 2024 Jul 8;20(7):e1012362. doi: 10.1371/journal.ppat.1012362 (PMC11257696; doi:10.1371/journal.ppat.1012362)
Supplement: S3 Dataset — (XLSX) [file ppat.1012362.s011.xlsx]

## Sheet: Fig 3D
CFU/skin sample
Strain	WT	gfc1Δ	gfc1Δ/GFC1
	198000	805500	157500
	147000	840000	229500
	211500	708000	379500

## Sheet: Fig 5B
Fatty acid content (μg/g cells)
Strain	WT			gfc1Δ
oleic acid (OA)	333.02	319.895	432.927	524.736	737.653	613.772
linoleic acid (LA)	435.546	434.602	571.774	1130.87	1014.27	1089.65

## Sheet: Fig 6B
OCR (pmol/min/5*104 cells)
	Strain
Time (minutes)	WT					mcu1Δ
1.30624	228.705	276.306	246.919	225.885	227.279	82.7596	77.8229	89.5168	65.3979	77.2344
7.80677	230.48	277.894	244.2	227.987	232.381	78.5676	64.8333	78.9056	58.3148	69.789
14.2774	241.446	294.987	258.213	240.985	247.294	74.2153	64.2967	77.0148	53.4836	67.9938
20.8247	255.574	317.374	271.962	255.494	264.526	73.9337	61.9559	75.1744	52.3841	66.4449
27.2982	278.133	347.239	299.577	279.509	292.54	74.4828	61.9816	77.1986	54.3617	68.3243
33.7637	303.538	378.418	325.9	304.738	318.593	77.1713	61.6552	78.555	53.6793	68.9791
40.3012	328.375	412.225	360.666	331.971	346.253	78.6241	67.4019	79.1426	56.0114	72.2258
46.7329	359.516	441.735	395.287	354.45	379.043	79.0939	63.6359	78.1955	54.317	74.3065
53.1643	391.981	465.166	430.427	375.163	408.032	81.0527	66.1736	80.1769	58.3662	77.6128
59.7238	226.367	262.78	280.964	276.451	250.457	81.3668	67.7396	83.285	62.7841	78.5291
66.1627	166.776	203.828	177.573	212.945	169.413	82.9747	67.5035	82.4422	62.9231	80.0334
72.6299	159.668	197.986	163.442	195.78	164.356	83.64	66.439	84.0694	65.5868	80.1525

## Sheet: Fig 6C
ATP concentration (nM)
Strain	WT	mcu1Δ
	304.918	152.5
	315.247	153.996
	320.388	155.625
	334.467	172.352
	337.645	174.223

## Sheet: Fig 6E
Fatty acid content (μg/g cells)
Strain	WT			mcu1Δ
oleic acid (OA)	63.3504	89.71	85.2323	33.2014	36.4981	34.4686
linoleic acid (LA)	42.4547	61.3227	55.0083	30.3736	31.6788	31.5567

## Sheet: S3B Fig
CFU/skin sample
Strain	WT	V3	V4	V5	V8	V10	V23
	323750	1800000	970500	423750	410000	848880	608040
	213750	1525500	681000	532500	698750	630000	495000
	272500	1377000	1330500	585000	542500	572400	691200

## Sheet: S4A Fig
Relative expression level
	WT			gfc1Δ			gfc1Δ/GFC1
	Mean	SD	N	Mean	SD	N	Mean	SD	N
ANT1	1	0.17494	3	1.70671	0.16696	3	0.81869	0.25512	3
FAA2	1	0.16408	3	0.83383	0.08272	3	1.04866	0.31759	3
FAA2-3	1	0.14269	3	2.41502	0.26167	3	1.36187	0.33786	3
FAD2	1	0.14734	3	2.60568	0.19153	3	0.7332	0.23921	3
FAT1	1	0.18217	3	1.0792	0.13764	3	0.71767	0.22952	3
FOX2	1	0.14986	3	2.31133	0.33104	3	1.363	0.30948	3
PEX3	1	0.16695	3	1.37345	0.1578	3	1.05221	0.30362	3
PEX11	1	0.15102	3	2.87981	0.20499	3	0.87851	0.24667	3
PEX8	1	0.15188	3	1.01014	0.03048	3	0.8431	0.26608	3
POT1	1	0.14104	3	3.93932	0.29982	3	0.77479	0.1963	3

## Sheet: S4B Fig
OCR (pmol/min/5*104 cells)
	Strain
Time (minutes)	WT					gfc1Δ					gfc1Δ/GFC1
1.30624	140.947	92.3675	115.046	107.829	140.865	768.328	664.37	816.88	710.711	740.072	175.399	107.514	126.867	98.8206	121.936
7.80677	140.734	91.9699	115.455	106.684	141.35	780.839	671.445	826.557	726.386	751.307	173.915	107.713	128.568	98.8422	123.13
14.2774	144.038	95.3744	119.678	110.167	146.733	805.585	691.435	861.705	751.894	777.655	178.358	111.209	132.497	101.073	126.28
20.8247	151.574	98.7031	123.669	113.955	154.328	855.634	768.409	993.559	913.374	882.744	185.258	113.715	136.888	103.779	131.79
27.2982	160.426	104.761	131.283	121.674	164.553	899.173	815.907	1025.58	946.02	921.669	194.132	120.166	144.071	108.979	137.61
33.7637	168.416	110.285	137.524	127.939	173.78	945.647	864.444	1013	994.599	954.423	202.759	125.4	150.084	112.9	143.98
40.3012	177.004	114.088	145.176	136.343	184.399	1156.08	1004.6	976.132	1084.23	1055.26	216.264	132.601	156.485	118.238	152.425
46.7329	185.8	119.6	152.076	143.101	194.1	1176.91	1061.24	905.15	1066.52	1052.46	225.286	139.168	163.916	122.773	159.446
53.1643	196.75	126.863	160.625	151.931	206.118	1164.56	1077.36	884.843	1063.19	1047.49	236.156	146.762	172.191	129.031	166.913
59.7238	87.8898	55.244	70.6426	59.6567	77.1272	630.505	949.48	617.986	951.379	787.338	140.778	94.568	117.282	98.9117	106.157
66.1627	65.1507	44.4906	53.9515	50.702	59.9117	548.156	803.344	554.675	800.956	676.783	108.599	71.835	89.3525	78.4919	79.6926
72.6299	69.0318	46.8175	55.6761	54.7801	64.6347	503.866	734.489	528.06	732.379	624.698	102.861	64.2832	83.8863	73.8792	76.7704

## Sheet: S4C Fig
ATP concentration (nM)
Strain	WT	gfc1Δ	gfc1Δ/GFC1
	125.344	242.016	152.015
	124.403	238.163	156.613
	123.413	240.996	142.584
	134.677	242.463	160.058
	132.203	248.265	163.581

## Sheet: S4D Fig
Absorbance450nm
Strain	WT	gfc1Δ	gfc1Δ/GFC1
	1.51727	3.2844	1.66939
	1.52176	3.29917	1.66537
	1.4904	3.29869	1.67762
	1.50998	3.31091	1.67919
	1.46549	3.41266	1.67586

[truncated: 2 more sheets: S5A Fig, S6 Fig]
